# Supplementary material for: Effects of Dietary Enrichment with Olive Cake on the Thyroid and Adrenocortical Responses in Growing Beef Calves
Source: Animals (Basel). 2023 Jun 26;13(13):2120. doi: 10.3390/ani13132120 (PMC10339893; doi:10.3390/ani13132120)
Supplement: Supplementary file 1 [file animals-13-02120-s001.zip]

Archive with 1 entries (1 files):
- animals-2449822-supplementary.pdf
